# Supplementary material for: Self-Reported Restrictive Eating, Eating Disorders, Menstrual Dysfunction, and Injuries in Athletes Competing at Different Levels and Sports
Source: Nutrients. 2021 Sep 19;13(9):3275. doi: 10.3390/nu13093275 (PMC8470308; doi:10.3390/nu13093275)
Supplement: Supplementary file 1 [file nutrients-13-03275-s001.zip]

Archive with 1 entries (1 files):
- nutrients-1364574-supplementary.pdf
